# Supplementary material for: Determinants of low birth weight among newborns delivered in public hospitals of North Shewa Zone, Amhara region, Ethiopia: A case-control study (2023)
Source: PLoS One. 2024 May 13;19(5):e0303364. doi: 10.1371/journal.pone.0303364 (PMC11090310; doi:10.1371/journal.pone.0303364)
Supplement: S1 File — (XLSX) [file pone.0303364.s001.xlsx]

## Sheet: research-data
Code	age	Religion	schoolatend	levelofeducation	occupation	residence	Marital	husbandattendschool	husbandeducationlevel	numberoffamily	monthlyincome	sexofnewborn	numberofpregnancy	numberoflivebirth	stillbirth	hxofabortion	ageatfirstbirth	ispxisplanned	attendANC	numberofANC	deworming	IFAsupply	fulldoseIFA	TTinjection	advicenutrition	eatbalanceddiet	drinkalcohol	howoftendrink	typeofkichen	sourceofenergy	drinkcoffee	howoftendrinkcoffe	indoorcooking	PIH	anemiainpreg	PROMinpreg	Foodfromcereals	pulses	Nutsandseeds	Milkandmilkproducts	Organmeat	eatEggs	Darkgreenleafyvegetables	VAreachvege	Othervegetables	Otherfruits	MUACM	Heigh	Wtbeforepreg
89	28	1	1	#NULL!	1	2	1	2	3	3	10000	2	2	2	1	1	24	1	1	#NULL!	1	2	1	1	1	2	1	#NULL!	2	1	2	3	1	1	1	1	1	1	1	2	2	2	1	1	1	1	26	163	54
18	17	1	2	1	4	1	1	2	1	4	3400	2	5	5	1	1	17	1	1	#NULL!	1	2	1	1	1	2	2	2	2	1	1	#NULL!	2	1	2	2	2	2	1	1	1	1	2	1	1	1	22	158	48
5	28	1	1	#NULL!	2	2	1	1	#NULL!	8	1700	2	2	2	1	1	25	1	2	4	1	2	1	1	1	2	2	2	2	3	2	2	2	1	1	1	2	2	1	1	1	2	1	2	2	1	25	146	42
26	20	1	2	3	2	1	1	1	#NULL!	5	14000	1	5	5	1	1	24	2	1	#NULL!	1	2	1	1	1	2	2	2	1	2	1	#NULL!	2	1	1	2	2	2	2	1	2	2	2	2	1	2	22	150	41
40	22	2	1	#NULL!	2	1	1	2	3	5	7000	2	5	5	1	1	22	1	2	2	2	2	1	1	2	1	2	1	2	1	2	1	2	2	1	2	2	2	1	1	1	2	2	1	1	1	21	157	43
48	22	1	1	#NULL!	2	1	2	1	#NULL!	5	3000	2	2	2	1	1	20	1	1	#NULL!	1	1	#NULL!	1	1	2	2	2	2	1	1	#NULL!	2	1	1	1	2	1	1	1	1	1	2	1	1	1	22	157	50
4	32	1	1	#NULL!	2	2	1	1	#NULL!	3	10000	2	2	2	1	1	29	1	1	#NULL!	1	2	1	1	1	2	2	2	2	3	2	2	1	1	1	1	1	1	1	1	1	2	1	1	1	1	21	148	49
8	28	1	1	#NULL!	2	2	1	1	#NULL!	6	2000	2	5	5	1	1	28	2	1	#NULL!	1	2	1	1	1	2	2	2	1	3	2	1	2	1	1	1	2	1	1	1	2	1	2	2	2	1	22	158	58
41	17	1	1	#NULL!	2	1	1	1	#NULL!	5	3000	1	3	2	2	1	23	2	2	2	1	2	1	1	2	1	2	3	2	1	2	1	2	2	1	1	2	2	1	2	1	2	2	1	1	1	24	161	58
51	18	2	1	#NULL!	2	2	1	2	2	2	3000	2	5	5	1	1	18	1	2	2	1	1	#NULL!	1	2	1	1	#NULL!	2	1	2	2	2	2	1	2	2	2	1	1	1	1	2	1	1	1	21	152	45
43	28	1	1	#NULL!	2	2	1	1	#NULL!	6	7000	2	2	2	1	1	20	2	1	#NULL!	1	2	2	2	1	1	2	2	1	1	1	#NULL!	2	1	1	1	2	2	2	1	1	1	2	2	2	2	24	166	56
16	20	1	2	4	3	1	1	2	1	2	3000	2	2	2	1	1	16	1	1	#NULL!	1	1	#NULL!	1	1	1	2	2	1	1	1	#NULL!	2	1	2	1	2	2	1	1	2	1	2	1	1	1	21	164	48
92	19	1	1	#NULL!	5	1	1	1	#NULL!	5	1600	1	5	5	1	1	19	1	1	#NULL!	1	2	1	1	1	1	2	2	2	2	2	2	1	1	2	1	1	1	1	1	1	1	2	2	2	1	22	163	56
13	17	2	1	#NULL!	5	1	1	1	#NULL!	5	2000	2	5	5	1	1	17	1	1	#NULL!	1	2	1	1	1	1	1	#NULL!	2	1	2	3	2	1	1	1	2	2	1	1	1	2	1	1	1	1	22	156	49
96	19	2	1	#NULL!	5	1	1	1	#NULL!	3	1600	1	5	5	1	1	19	1	1	#NULL!	1	2	1	1	1	1	1	#NULL!	1	1	2	2	1	1	1	1	1	2	2	2	1	1	1	1	1	1	23	144	45
32	16	1	1	#NULL!	5	1	1	1	#NULL!	6	10000	2	4	4	1	1	20	2	2	3	1	2	1	2	1	1	1	#NULL!	2	2	2	2	2	1	1	1	1	1	1	2	2	2	2	2	2	2	22	157	54
90	21	1	1	#NULL!	2	1	2	1	#NULL!	6	1000	2	1	1	1	1	21	1	1	#NULL!	1	2	1	1	1	1	1	#NULL!	2	3	2	3	1	1	1	1	1	2	2	2	1	1	1	1	1	2	25	153	51
80	24	1	1	#NULL!	5	1	2	1	#NULL!	3	2500	2	1	1	1	1	24	1	1	#NULL!	1	2	1	1	1	1	2	2	1	1	1	#NULL!	1	1	1	1	2	2	2	2	1	1	1	1	1	1	22	162	50
14	18	4	2	1	2	1	1	1	#NULL!	5	2900	1	1	1	1	1	18	1	1	#NULL!	1	2	1	1	1	1	2	1	2	1	2	1	2	1	2	1	2	1	1	1	1	1	2	1	1	1	22	144	44
79	21	1	1	#NULL!	2	1	2	1	#NULL!	3	1800	2	2	2	1	1	19	1	1	#NULL!	1	2	1	1	1	1	1	#NULL!	2	1	1	#NULL!	1	1	1	1	2	1	1	1	1	1	2	1	1	1	25	154	50
57	21	1	1	#NULL!	2	1	1	2	4	2	5000	1	2	2	1	1	19	1	1	#NULL!	1	2	1	1	1	1	2	2	2	1	1	#NULL!	2	2	2	1	1	2	2	2	2	1	1	1	1	1	25	167	55
38	25	1	1	#NULL!	2	1	1	2	2	2	8000	2	1	1	1	1	25	1	2	3	1	2	1	2	2	1	1	#NULL!	2	2	2	1	2	2	2	1	2	2	1	1	1	1	2	1	1	2	23	160	46
81	21	1	1	#NULL!	1	1	2	2	2	3	1300	1	2	2	1	2	19	1	1	#NULL!	1	1	#NULL!	1	1	1	2	2	2	1	2	1	2	1	1	1	2	1	1	1	1	1	1	1	1	1	26	153	51
44	24	4	1	#NULL!	1	2	1	2	2	6	3000	2	2	2	1	2	21	1	2	2	1	2	1	2	1	1	2	2	2	1	1	#NULL!	2	2	2	1	2	2	1	1	1	1	2	1	1	1	22	163	49
45	30	1	1	#NULL!	1	2	1	2	1	5	9000	2	1	1	1	1	30	2	1	#NULL!	1	1	#NULL!	1	1	1	2	2	2	2	1	#NULL!	2	1	2	1	2	2	1	1	1	1	1	2	2	2	23	166	48
25	36	1	2	3	4	1	1	1	#NULL!	3	5000	2	2	2	1	1	27	1	1	#NULL!	1	2	1	1	1	1	2	2	2	1	1	#NULL!	2	1	1	1	2	1	1	1	1	1	2	1	1	1	23	156	48
53	20	4	1	#NULL!	4	2	1	1	#NULL!	3	2000	2	2	2	1	1	18	1	2	2	1	2	1	1	2	1	2	2	2	2	2	1	2	2	1	1	2	2	1	1	1	1	2	1	1	1	23	145	47
91	23	1	1	#NULL!	4	1	1	1	#NULL!	3	2400	2	1	1	1	1	23	1	1	#NULL!	1	1	#NULL!	1	1	1	2	2	1	1	2	2	1	1	1	1	2	2	2	1	1	1	1	1	1	1	23	152	52
95	26	2	1	#NULL!	1	1	1	1	#NULL!	5	1600	1	1	1	1	1	26	1	1	#NULL!	1	1	#NULL!	1	1	1	1	#NULL!	1	1	2	2	1	1	1	1	1	1	1	1	1	2	2	2	2	1	25	165	55
58	23	1	2	2	3	1	1	2	2	2	1000	1	1	1	1	1	23	2	1	#NULL!	1	1	#NULL!	1	1	1	1	#NULL!	2	1	2	3	1	1	1	1	2	2	1	1	1	2	2	1	2	2	25	162	50
50	25	1	2	3	3	2	1	2	4	4	10000	1	2	2	1	1	19	2	1	#NULL!	2	2	2	2	2	1	2	2	2	1	1	#NULL!	2	1	1	1	2	2	1	1	1	1	2	1	1	1	26	163	57
307	26	2	2	2	3	2	1	2	3	3	5000	1	2	2	1	1	23	2	1	#NULL!	1	2	2	1	1	1	1	#NULL!	2	2	2	2	2	1	1	1	2	1	1	2	2	2	2	2	2	2	22	156	46
49	17	1	1	#NULL!	3	2	1	2	1	5	3000	1	1	1	1	1	17	1	1	#NULL!	1	2	2	2	2	1	1	#NULL!	2	1	1	#NULL!	2	1	1	1	2	2	1	1	1	1	2	1	1	1	24	154	45
30	25	1	1	#NULL!	2	2	1	2	1	3	8000	1	2	2	1	2	23	2	1	#NULL!	2	2	2	2	1	2	1	#NULL!	1	1	2	1	2	1	1	1	2	1	2	2	2	1	2	2	2	2	23	160	54
70	32	1	1	#NULL!	2	2	1	2	1	5	10000	1	1	1	1	1	32	1	1	#NULL!	1	2	2	1	1	2	1	#NULL!	1	1	2	3	2	1	2	1	2	2	1	1	1	1	2	2	2	2	22	158	50
76	31	1	2	3	2	1	1	2	1	3	10000	1	1	1	1	1	31	1	1	#NULL!	2	2	2	1	2	2	1	#NULL!	2	1	1	#NULL!	2	1	2	1	2	2	1	1	1	1	1	1	1	1	27	159	48
99	40	1	1	#NULL!	2	1	2	2	1	7	1500	1	1	1	1	1	40	1	1	#NULL!	1	1	#NULL!	1	1	2	1	#NULL!	1	1	2	3	2	1	1	1	1	1	1	2	2	2	2	2	2	2	24	148	54
71	32	1	1	#NULL!	5	2	1	2	1	5	10000	1	1	1	1	1	32	1	2	5	2	2	1	1	1	2	1	#NULL!	2	2	2	3	2	1	1	1	2	2	1	1	1	1	2	2	2	2	22	156	50
72	32	1	1	#NULL!	5	2	1	2	1	5	2200	1	1	1	1	1	32	1	2	3	2	2	1	1	2	2	1	#NULL!	2	2	2	3	2	1	1	1	2	2	2	1	1	1	1	1	1	1	27	167	50
27	20	1	2	2	5	1	1	2	1	5	10000	1	2	2	1	1	28	2	1	#NULL!	1	1	#NULL!	1	2	2	2	2	1	2	1	#NULL!	1	1	2	1	2	2	2	2	1	1	2	2	2	2	23	163	54
66	31	1	2	2	5	1	5	2	1	5	10000	1	1	1	1	1	31	1	2	5	2	2	1	1	2	2	1	#NULL!	2	2	1	#NULL!	1	1	1	1	2	2	1	1	1	1	2	2	2	2	22	156	48
85	21	1	1	#NULL!	5	1	1	2	1	4	1500	2	1	1	1	1	21	1	1	#NULL!	1	1	#NULL!	1	2	2	2	1	2	1	2	1	1	1	1	1	2	2	1	1	1	2	1	1	1	1	22	154	50
46	19	2	1	#NULL!	5	2	3	2	1	5	2500	2	1	1	1	1	19	2	2	2	1	2	2	2	1	1	2	2	2	1	1	#NULL!	1	2	1	1	2	2	2	1	1	1	1	1	1	1	22	145	44
59	26	2	2	4	4	1	1	2	4	5	15000	2	3	2	1	1	19	2	2	3	2	1	#NULL!	2	2	2	1	#NULL!	2	1	2	3	1	1	1	1	2	2	2	2	2	2	2	2	2	2	24	168	57
6	21	1	1	#NULL!	2	2	1	2	1	3	1500	2	1	1	1	1	21	1	1	#NULL!	1	1	#NULL!	1	2	2	2	2	1	3	1	#NULL!	1	1	1	1	2	2	2	2	2	2	1	1	1	1	21	158	52
52	24	2	2	4	4	2	1	2	4	5	12000	2	3	3	1	1	18	1	2	2	1	2	2	2	2	2	1	#NULL!	2	1	2	1	1	1	1	1	2	2	1	1	1	2	2	1	1	1	24	160	54
309	21	1	1	#NULL!	2	1	1	2	1	4	1500	2	1	1	1	1	21	1	1	#NULL!	1	1	#NULL!	1	2	2	2	1	2	1	1	#NULL!	1	1	1	1	2	2	1	1	1	1	1	1	2	2	25	164	50
77	19	2	1	#NULL!	2	1	1	2	1	3	1400	2	1	1	1	1	19	2	2	2	2	2	2	2	1	2	2	2	2	1	2	1	1	1	2	1	2	2	2	2	2	2	2	1	1	1	24	158	48
9	29	1	1	#NULL!	4	1	1	2	1	5	7000	2	3	2	2	1	24	2	1	#NULL!	1	1	#NULL!	1	2	2	2	2	2	3	1	#NULL!	1	1	1	1	2	2	2	2	2	2	2	2	2	2	26	172	56
55	26	2	2	2	4	1	1	2	1	4	11000	2	3	3	1	1	18	1	2	3	1	2	2	1	1	1	1	#NULL!	2	1	2	1	1	1	1	2	2	2	1	1	1	1	1	1	2	1	24	166	54
62	36	1	1	#NULL!	4	1	1	2	1	4	2100	1	2	2	1	1	34	1	1	#NULL!	1	1	#NULL!	1	2	2	2	3	2	1	2	3	1	2	1	1	2	2	1	1	1	1	2	1	1	1	24	148	45
31	28	1	1	#NULL!	5	1	1	2	1	4	6000	1	1	1	1	1	28	2	2	7	1	1	#NULL!	2	1	2	1	#NULL!	2	2	1	#NULL!	1	1	1	1	2	1	1	2	2	1	2	2	2	2	23	156	52
78	19	1	1	#NULL!	5	1	1	2	1	3	1200	1	1	1	1	1	19	2	2	2	2	2	2	1	2	2	2	2	2	1	2	1	1	1	2	1	2	2	2	2	2	2	2	2	2	2	27	159	48
86	23	1	1	#NULL!	5	1	1	2	1	4	1500	2	1	1	1	1	23	1	1	#NULL!	1	2	2	1	2	2	2	1	2	1	2	2	2	1	1	1	2	2	1	1	1	1	1	2	1	1	22	156	50
93	24	2	1	#NULL!	5	1	1	2	1	5	1700	2	1	1	1	1	24	1	1	#NULL!	1	2	2	1	2	2	1	#NULL!	1	1	2	2	1	1	1	1	2	2	2	2	2	1	1	1	1	1	23	147	54
60	17	1	1	#NULL!	4	1	1	2	3	3	4500	2	1	1	1	1	17	1	1	#NULL!	1	2	2	1	2	2	1	#NULL!	2	1	2	3	2	1	2	1	2	2	1	1	1	1	2	1	1	1	25	160	52
35	27	1	1	#NULL!	4	1	1	2	4	1	2000	2	1	1	1	1	27	2	2	7	1	2	2	1	2	2	1	#NULL!	1	1	2	2	2	1	1	1	2	2	2	2	2	2	2	2	2	2	23	165	50
23	19	1	2	3	5	1	1	2	4	3	12000	2	1	1	1	1	26	1	2	4	1	2	1	2	1	1	2	3	2	1	1	#NULL!	2	1	2	1	2	2	1	1	1	2	2	1	1	1	23	160	45
10	29	2	1	#NULL!	2	1	1	2	1	5	7000	2	2	2	1	1	27	2	1	#NULL!	1	1	#NULL!	1	2	2	2	2	2	1	2	1	2	2	1	2	2	2	1	1	1	1	1	1	1	1	22	152	46
42	19	1	1	#NULL!	2	2	1	2	1	5	10000	2	2	2	1	1	26	2	1	#NULL!	1	1	#NULL!	1	2	2	2	3	1	2	2	1	2	1	1	1	2	2	2	1	1	1	2	2	2	2	24	163	52
94	24	2	1	#NULL!	3	2	1	2	1	4	1500	2	1	1	1	1	24	1	1	#NULL!	1	2	2	1	2	2	1	#NULL!	1	1	2	2	2	1	1	2	2	2	2	1	1	1	1	1	2	1	23	160	54
47	36	1	1	#NULL!	5	2	1	2	1	5	4500	2	5	3	2	1	27	1	1	#NULL!	1	2	2	1	2	2	2	2	2	2	1	#NULL!	2	1	1	1	2	2	1	1	1	2	2	1	1	1	23	144	46
56	19	2	1	#NULL!	2	2	1	2	2	2	6000	2	1	1	1	1	19	1	2	3	2	2	2	2	2	1	1	#NULL!	2	1	2	2	1	1	1	1	2	2	1	1	1	1	1	1	1	1	24	159	50
63	19	1	1	#NULL!	3	1	3	1	#NULL!	3	1500	2	1	1	1	1	19	1	1	#NULL!	1	1	#NULL!	1	2	2	2	3	2	1	2	1	2	1	1	1	2	2	1	1	1	1	1	2	2	2	24	158	51
19	16	1	2	1	3	1	1	2	1	4	1900	2	3	2	2	1	16	1	1	#NULL!	1	2	2	1	2	2	2	3	2	1	1	#NULL!	2	2	1	1	2	2	2	1	1	1	2	1	1	1	24	157	50
1	35	1	1	#NULL!	3	2	1	1	#NULL!	3	2000	2	4	2	2	1	16	2	2	4	1	2	1	1	2	1	2	2	1	3	2	2	2	2	2	1	2	1	1	1	2	1	2	1	1	2	23	150	48
20	17	2	2	2	3	1	1	2	1	6	1900	2	4	4	1	1	24	2	1	#NULL!	1	2	2	1	2	2	1	#NULL!	2	1	1	#NULL!	1	1	1	1	2	1	2	1	1	2	2	1	2	1	23	155	52
97	16	2	1	#NULL!	4	2	4	1	#NULL!	5	1400	2	1	1	1	1	16	1	1	#NULL!	1	2	2	1	2	2	1	#NULL!	1	1	2	1	1	1	1	2	2	2	2	2	1	1	1	1	1	1	23	149	45
28	43	2	2	2	5	1	1	1	#NULL!	6	4500	2	5	5	1	2	21	2	1	#NULL!	1	2	2	1	2	2	2	2	2	1	1	#NULL!	2	1	1	1	2	2	1	2	1	1	2	2	2	1	25	167	60
65	31	1	2	3	4	2	5	1	#NULL!	5	10000	2	1	1	1	1	31	1	2	3	2	2	1	1	2	2	1	#NULL!	2	2	1	#NULL!	2	1	1	1	1	2	2	1	1	1	2	2	2	2	22	156	48
17	38	1	2	4	3	1	1	2	1	5	2500	2	3	3	1	1	28	1	1	#NULL!	1	1	#NULL!	1	2	2	2	2	2	1	1	#NULL!	2	2	1	1	2	1	2	1	1	1	2	1	1	2	27	156	49
69	32	2	1	#NULL!	2	1	1	1	#NULL!	5	10000	2	2	2	1	1	25	2	2	4	2	2	2	2	2	2	1	#NULL!	1	1	2	1	1	2	1	1	2	2	1	2	2	2	2	2	2	2	23	160	58
68	32	2	1	#NULL!	2	1	1	1	#NULL!	5	10000	2	2	2	1	1	25	2	1	#NULL!	1	1	#NULL!	1	2	2	1	#NULL!	1	2	2	1	1	2	1	1	2	2	1	1	1	1	2	2	2	1	23	160	58
54	25	1	2	1	3	1	1	2	2	4	2500	2	2	2	1	1	23	1	2	2	1	2	1	2	2	1	2	2	2	1	2	1	1	2	1	2	2	2	1	1	1	1	1	1	1	1	26	154	44
36	25	1	1	#NULL!	4	1	1	2	3	3	9000	2	1	1	1	1	25	2	1	#NULL!	1	2	2	1	2	2	1	#NULL!	2	1	1	#NULL!	1	1	1	1	2	2	1	1	1	1	2	1	1	1	23	155	46
75	34	1	1	#NULL!	2	1	1	2	1	4	2000	1	4	3	2	2	20	2	2	4	2	2	1	2	2	1	1	#NULL!	1	1	2	1	2	1	1	2	1	1	1	1	1	1	1	2	2	2	27	170	59
73	33	1	1	#NULL!	2	2	1	2	1	4	2000	1	4	3	2	2	20	2	2	4	2	2	1	2	2	1	1	#NULL!	1	1	2	1	2	1	2	2	2	2	2	2	1	1	1	1	1	1	24	157	49
308	30	1	1	#NULL!	2	2	3	2	1	2	1500	1	1	1	1	1	30	1	1	#NULL!	1	2	2	1	1	2	2	2	2	1	2	2	2	1	1	1	1	2	2	2	1	1	1	2	2	1	25	158	56
67	32	2	1	#NULL!	2	2	1	2	1	5	3500	1	2	2	1	1	25	2	2	4	2	2	1	2	2	2	1	#NULL!	1	2	2	1	1	2	1	1	2	2	2	1	1	1	2	2	2	1	23	167	58
29	20	1	2	3	2	2	1	2	1	2	2500	2	1	1	1	1	20	1	1	#NULL!	1	2	2	1	1	2	1	#NULL!	1	1	1	#NULL!	2	1	1	1	2	2	1	1	1	1	2	2	2	2	23	167	45
11	19	1	1	#NULL!	2	2	3	2	1	5	2000	2	1	1	1	1	19	1	1	#NULL!	1	1	#NULL!	1	1	2	2	2	2	1	2	4	2	2	1	1	2	2	1	1	1	1	1	2	2	1	24	158	50
61	38	1	1	#NULL!	2	2	1	2	1	5	6000	2	3	3	1	1	30	2	1	#NULL!	1	2	1	1	1	2	2	1	2	1	2	3	1	1	1	2	1	1	1	1	1	1	1	2	2	2	28	170	60
24	35	1	2	3	2	2	1	2	2	4	13000	2	2	2	1	1	33	1	2	3	1	2	1	2	1	1	2	3	2	2	1	#NULL!	2	1	1	1	2	2	1	1	1	1	2	1	1	2	23	150	50
37	23	1	1	#NULL!	2	2	1	2	3	2	5000	1	1	1	1	1	23	2	1	#NULL!	1	1	#NULL!	1	1	2	1	#NULL!	2	1	1	#NULL!	1	1	1	1	2	1	1	1	1	1	2	2	1	1	22	156	52
39	25	1	1	#NULL!	2	2	1	2	2	2	9000	2	1	1	1	1	25	2	2	3	1	2	1	2	1	1	2	2	2	2	2	1	2	2	1	2	2	2	1	1	1	1	2	1	1	2	24	162	42
98	17	2	1	#NULL!	2	2	1	1	#NULL!	4	2400	2	1	1	1	1	17	1	1	#NULL!	1	2	1	1	1	2	1	#NULL!	1	1	2	3	1	1	1	1	1	2	2	2	1	1	1	1	1	1	22	155	43
88	37	1	1	#NULL!	2	2	1	1	#NULL!	7	2500	2	4	4	1	1	26	1	1	#NULL!	1	2	1	1	1	2	1	#NULL!	1	3	2	2	2	1	1	1	2	2	2	1	1	1	1	1	1	2	25	158	47
64	19	1	1	#NULL!	2	2	1	2	4	3	2500	1	1	1	1	1	19	2	2	2	2	2	1	1	1	2	2	2	2	1	2	1	2	1	1	1	2	2	2	2	2	2	1	1	1	1	25	159	53
100	17	1	2	1	2	2	1	1	#NULL!	6	2500	1	1	1	1	1	17	1	1	#NULL!	1	2	1	1	1	2	1	#NULL!	1	1	2	2	1	1	1	1	1	1	1	1	1	1	2	2	2	2	23	156	45
74	23	1	2	1	2	2	1	1	#NULL!	4	2000	1	4	3	2	2	20	2	2	4	2	2	1	2	1	1	1	#NULL!	1	1	2	1	2	1	1	1	2	1	1	1	1	1	1	1	1	2	26	157	49
81	23	1	1	#NULL!	2	2	1	2	1	4	1800	2	1	1	1	1	23	1	1	#NULL!	1	1	#NULL!	1	1	2	2	3	2	1	2	1	2	2	1	1	2	2	1	1	1	2	2	1	1	1	25	158	47
22	19	1	2	4	2	2	3	2	4	3	15000	2	1	1	1	1	34	1	2	4	1	2	1	2	1	1	2	3	2	2	1	#NULL!	2	1	1	1	2	1	2	2	2	1	2	1	1	1	23	158	50
2	23	1	1	#NULL!	2	2	1	1	#NULL!	4	1500	2	1	1	1	1	23	1	1	#NULL!	1	1	#NULL!	1	1	2	2	2	2	3	2	2	2	1	1	1	1	1	1	1	1	1	2	1	1	1	24	154	47
3	38	1	1	#NULL!	2	2	1	1	#NULL!	7	2500	1	4	4	1	1	26	1	1	#NULL!	1	1	#NULL!	1	1	2	2	2	2	3	2	3	2	2	1	1	2	2	1	1	1	1	1	1	1	1	24	150	46
83	21	1	1	#NULL!	2	2	1	2	1	4	1800	2	1	1	1	1	21	1	1	#NULL!	1	1	#NULL!	1	1	2	2	3	2	1	2	1	2	2	1	1	2	2	1	2	1	2	2	2	1	1	24	157	47
84	23	1	1	#NULL!	2	2	1	2	1	4	1500	1	1	1	1	1	23	1	1	#NULL!	1	2	1	1	1	2	2	3	2	1	2	1	2	2	1	1	2	2	1	2	1	2	2	1	1	1	24	159	47
87	38	1	1	#NULL!	2	2	1	1	#NULL!	7	2500	2	4	4	1	1	26	1	1	#NULL!	1	2	1	1	1	2	1	#NULL!	2	3	2	2	2	1	2	1	2	2	1	1	1	1	1	1	1	1	25	150	46
15	20	1	2	4	2	2	3	1	#NULL!	6	2500	2	1	1	1	1	20	1	1	#NULL!	1	2	1	1	1	2	2	2	2	1	2	1	2	2	1	1	2	1	1	1	1	1	1	1	1	1	25	156	50
12	24	1	1	#NULL!	2	2	1	1	#NULL!	5	2500	1	1	1	1	1	24	1	1	#NULL!	1	2	1	1	1	2	2	2	2	1	1	#NULL!	1	1	1	1	1	1	2	1	1	1	1	1	1	1	23	160	48
21	18	1	2	2	2	2	1	2	1	6	3000	2	4	4	1	1	27	1	1	#NULL!	1	2	1	1	1	2	2	2	1	1	1	#NULL!	2	1	1	1	1	1	2	1	1	1	1	1	1	1	22	160	58
7	35	1	1	#NULL!	2	2	1	1	#NULL!	8	10000	1	3	3	1	1	30	1	1	#NULL!	1	1	#NULL!	1	1	2	2	2	1	3	1	#NULL!	2	1	1	1	1	1	1	2	2	2	2	2	1	1	22	162	50
34	19	1	1	#NULL!	2	1	1	1	#NULL!	5	2000	2	2	2	1	1	19	2	2	5	1	2	2	2	1	1	1	#NULL!	1	1	2	1	2	1	1	1	2	1	1	1	1	2	2	2	2	2	23	155	49
280	27	1	2	2	1	2	1	2	2	2	3000	1	2	2	1	1	22	2	1	#NULL!	1	2	2	1	1	2	1	#NULL!	1	3	1	#NULL!	1	1	1	1	2	2	2	2	2	2	2	2	2	2	23	165	46
294	28	1	2	2	1	2	1	1	#NULL!	3	8000	1	2	2	1	1	23	2	2	4	1	2	1	1	2	2	1	#NULL!	1	1	1	#NULL!	2	1	2	1	2	2	2	2	2	2	2	2	2	2	24	155	50
200	20	1	2	1	1	2	1	2	4	3	5000	1	1	1	1	1	20	2	2	5	1	2	2	1	2	2	2	1	1	1	1	#NULL!	1	1	2	1	2	2	2	2	2	2	2	1	1	1	23	156	48
281	27	1	2	2	2	2	1	2	2	2	3000	1	2	2	1	1	22	2	2	6	2	2	2	1	2	1	1	#NULL!	1	3	1	#NULL!	1	1	1	1	2	2	2	2	2	2	2	2	2	2	23	165	46
293	28	1	2	2	2	2	1	1	#NULL!	3	8000	1	2	2	1	1	23	2	2	4	1	2	1	1	2	1	1	#NULL!	1	1	1	#NULL!	2	1	1	1	2	2	2	2	2	2	2	2	2	2	24	155	50
199	20	1	2	1	2	2	1	2	4	3	5000	1	1	1	1	1	20	2	2	5	1	2	2	1	2	2	2	1	1	1	1	#NULL!	1	1	1	1	2	2	2	2	2	2	2	1	1	1	23	156	48
282	27	1	2	2	4	2	1	2	2	2	3000	1	2	2	1	1	22	2	2	6	2	1	#NULL!	1	2	2	1	#NULL!	1	3	1	#NULL!	1	1	1	1	2	2	2	2	2	2	2	2	2	2	23	165	46
292	28	1	2	2	5	1	1	1	#NULL!	3	8000	1	2	2	1	1	23	2	2	4	1	2	2	1	2	2	1	#NULL!	1	1	1	#NULL!	2	1	1	1	2	2	2	2	2	2	2	2	2	2	24	155	50
171	27	2	2	1	5	2	1	2	1	4	6500	1	2	2	1	1	19	2	2	5	1	2	2	1	2	2	2	2	1	1	2	1	1	2	1	1	2	2	2	2	2	2	1	1	1	2	24	154	52
275	19	1	2	2	4	2	3	1	#NULL!	1	2000	1	1	1	1	1	19	1	1	#NULL!	1	2	2	1	1	2	2	1	1	2	1	#NULL!	1	1	2	1	1	2	2	2	2	2	2	2	2	2	25	157	45
298	26	1	1	#NULL!	3	2	1	1	#NULL!	6	1000	2	1	1	1	1	26	1	1	#NULL!	1	2	1	1	2	2	1	#NULL!	1	3	2	1	1	1	2	1	2	2	2	2	2	2	2	2	2	2	23	148	43
172	27	2	2	1	5	2	1	2	1	4	6500	1	2	2	1	1	19	2	2	5	1	1	#NULL!	1	2	2	2	2	1	1	2	1	1	2	1	1	2	2	2	2	2	2	1	1	1	2	24	154	52
276	19	1	2	2	4	2	3	1	#NULL!	1	2000	1	1	1	1	1	19	1	1	#NULL!	1	2	2	1	1	2	2	1	1	2	1	#NULL!	1	1	1	1	1	2	2	2	2	2	2	2	2	2	24	157	45
284	35	1	2	2	1	2	1	2	1	4	3200	2	1	1	1	1	35	2	1	#NULL!	1	2	2	1	1	1	1	#NULL!	1	3	1	#NULL!	1	1	1	1	2	2	2	2	2	2	2	2	2	2	25	150	53
300	26	1	1	#NULL!	3	1	1	1	#NULL!	3	1000	2	1	1	1	1	26	1	1	#NULL!	1	1	#NULL!	1	1	1	1	#NULL!	1	3	2	1	1	1	1	1	2	2	2	2	2	2	2	2	2	2	23	148	43
181	25	1	2	2	2	1	1	2	2	7	4500	2	3	3	2	1	18	2	2	4	1	2	1	1	2	1	2	1	1	1	1	#NULL!	2	1	1	1	2	2	2	2	2	2	2	2	2	2	25	158	53
273	19	1	2	2	4	2	3	1	#NULL!	1	2000	1	1	1	1	1	19	1	1	#NULL!	1	1	#NULL!	1	1	1	2	1	1	2	1	#NULL!	1	1	1	1	1	2	2	2	2	2	2	2	2	2	25	157	45
274	19	1	2	2	4	2	3	1	#NULL!	1	2000	1	1	1	1	1	19	1	1	#NULL!	1	2	2	1	1	1	2	1	1	2	1	#NULL!	1	1	1	1	1	2	2	2	2	2	2	2	2	2	25	157	45
173	26	1	1	#NULL!	4	2	1	2	2	4	2600	2	2	2	1	1	20	2	2	5	1	1	#NULL!	1	2	1	2	3	1	1	2	1	1	1	1	1	1	2	2	2	2	2	2	2	2	1	23	150	45
174	26	1	1	#NULL!	4	2	1	2	2	4	2600	2	2	2	1	1	20	2	2	5	1	2	1	1	2	2	2	3	1	1	2	1	1	1	1	1	1	2	2	2	2	2	2	2	2	1	23	150	45
182	25	1	2	2	2	1	1	2	2	5	1000	2	3	3	2	1	18	2	1	#NULL!	1	2	2	1	1	1	2	1	1	1	1	#NULL!	2	1	1	1	2	2	2	2	2	2	2	2	2	2	25	158	53
299	26	1	1	#NULL!	3	2	1	1	#NULL!	3	1000	2	1	1	1	1	26	1	2	3	2	2	1	1	2	2	1	#NULL!	1	3	2	1	1	1	1	1	2	2	2	2	2	2	2	2	2	2	23	148	43
218	21	2	2	1	5	2	1	2	4	3	10000	1	1	1	1	1	21	1	1	#NULL!	1	2	1	1	1	1	1	#NULL!	2	2	2	1	1	1	1	1	2	2	2	2	2	2	2	2	1	1	24	147	56
285	35	1	2	2	5	2	1	2	1	4	1000	2	1	1	1	1	35	2	2	6	1	2	2	1	1	2	1	#NULL!	1	3	1	#NULL!	1	1	1	1	2	2	2	2	2	2	2	2	2	2	25	150	53
217	21	2	2	1	5	2	1	2	4	3	10000	1	1	1	1	1	21	1	1	#NULL!	1	2	2	1	1	1	1	#NULL!	1	2	2	1	1	1	1	1	2	2	2	2	2	2	2	2	1	1	23	145	56
283	35	1	2	2	5	2	1	2	1	4	2200	2	1	1	1	1	35	2	1	#NULL!	1	2	2	1	1	1	1	#NULL!	1	3	1	#NULL!	1	1	2	1	2	2	2	2	2	2	2	2	2	2	25	150	53
103	26	1	2	2	4	2	1	2	2	2	7000	1	1	1	1	1	26	1	2	6	2	2	2	2	2	2	1	#NULL!	1	1	2	2	2	2	2	1	2	2	2	2	2	2	2	2	1	1	26	160	55
286	38	2	1	#NULL!	3	2	1	1	#NULL!	7	4500	2	1	1	1	1	38	2	2	4	1	2	2	2	2	2	1	#NULL!	1	1	1	#NULL!	1	1	1	1	2	2	2	2	2	2	2	2	2	2	24	155	54
230	26	1	2	1	5	1	1	2	1	3	8000	1	1	1	1	1	26	2	2	8	1	2	2	2	2	2	1	#NULL!	2	1	1	#NULL!	1	2	1	1	2	2	2	2	2	2	2	1	1	1	22	154	54
110	23	1	2	2	4	2	1	2	2	2	6500	1	1	1	1	1	23	1	2	5	2	1	#NULL!	1	2	2	1	#NULL!	2	2	2	2	2	2	1	1	2	2	2	2	2	2	1	1	2	1	26	156	56
166	28	1	2	2	5	2	2	2	1	3	7000	1	2	2	1	1	20	2	2	5	2	2	1	1	2	2	2	3	1	1	1	#NULL!	1	1	1	1	2	2	2	2	2	2	2	2	2	1	26	166	63
109	23	1	2	2	4	2	1	2	2	2	6500	1	1	1	1	1	23	1	2	5	2	1	#NULL!	1	2	2	1	#NULL!	2	2	2	2	2	2	1	1	2	2	2	2	2	2	1	1	2	1	26	156	56
111	21	1	2	2	4	2	1	2	2	2	7000	1	1	1	1	1	21	1	2	2	1	2	2	1	2	2	1	#NULL!	2	2	2	2	2	1	1	1	2	2	2	2	2	2	2	1	1	2	25	164	58
104	26	1	2	2	4	2	1	2	2	2	7000	1	1	1	1	1	26	1	2	6	2	1	#NULL!	2	2	2	1	#NULL!	1	1	2	2	2	2	1	1	2	2	2	2	2	2	2	2	1	1	26	160	55
226	27	1	2	2	5	1	1	2	1	3	8000	2	2	2	1	1	22	2	2	8	2	2	1	2	1	2	1	#NULL!	1	1	1	#NULL!	1	1	2	1	2	2	2	2	2	2	2	2	2	2	26	164	52
266	22	1	2	2	4	2	1	1	#NULL!	3	6000	1	1	1	1	1	22	1	1	#NULL!	1	1	#NULL!	1	1	1	1	#NULL!	1	1	1	#NULL!	1	1	1	1	2	2	2	2	2	2	1	1	2	2	25	157	53
165	28	1	2	2	5	2	2	2	1	3	7000	1	2	2	1	1	20	2	1	#NULL!	1	2	1	1	1	1	2	3	2	1	1	#NULL!	1	1	1	1	2	2	2	2	2	2	2	2	2	1	26	166	63
257	21	1	2	2	2	2	1	1	#NULL!	6	8000	1	1	1	1	1	21	2	1	#NULL!	1	1	#NULL!	1	1	1	1	#NULL!	1	1	1	#NULL!	2	1	1	1	2	2	2	2	2	2	2	2	2	2	23	160	56
112	21	1	2	2	4	2	1	2	2	2	7000	1	1	1	1	1	21	1	2	2	1	1	#NULL!	1	1	2	1	#NULL!	2	2	2	2	2	1	1	1	2	2	2	2	2	2	2	1	1	2	25	164	58
225	27	1	2	2	5	1	1	2	1	3	8000	2	2	2	1	1	22	2	2	8	2	1	#NULL!	2	1	2	1	#NULL!	2	1	1	#NULL!	1	1	1	1	2	2	2	2	2	2	2	2	2	2	26	164	52
297	36	1	1	#NULL!	3	2	1	1	#NULL!	4	2000	1	3	3	1	1	26	2	2	4	1	2	1	1	2	2	1	#NULL!	1	3	2	2	2	1	1	1	2	2	2	2	2	2	2	2	2	2	26	160	46
295	36	1	1	#NULL!	3	2	1	1	#NULL!	4	4000	1	3	3	1	1	26	2	2	4	1	1	#NULL!	1	2	2	1	#NULL!	1	3	2	2	2	1	1	1	2	2	2	2	2	2	2	2	2	2	26	160	46
287	38	2	1	#NULL!	3	2	1	1	#NULL!	2	1500	2	1	1	1	1	38	2	2	4	1	2	2	2	2	2	1	#NULL!	1	1	1	#NULL!	1	1	1	1	2	2	2	2	2	2	2	2	2	2	24	155	54
288	38	2	1	#NULL!	3	2	1	1	#NULL!	6	4500	2	1	1	1	1	38	2	2	4	1	1	#NULL!	2	2	2	1	#NULL!	1	1	1	#NULL!	1	1	1	1	2	2	2	2	2	2	2	2	2	2	24	155	54
296	36	1	1	#NULL!	3	2	1	1	#NULL!	4	2400	1	3	3	1	1	26	2	2	4	1	1	#NULL!	1	2	2	1	#NULL!	1	3	2	2	2	1	1	1	2	2	2	2	2	2	2	2	2	2	26	160	46
265	22	1	2	2	4	2	1	1	#NULL!	3	6000	1	1	1	1	1	22	1	1	#NULL!	1	2	2	1	1	1	1	#NULL!	1	1	1	#NULL!	1	1	1	1	2	2	2	2	2	2	1	1	2	2	25	157	53
229	26	1	2	1	5	1	1	2	1	3	8000	1	1	1	1	1	26	2	2	8	1	1	#NULL!	2	2	2	1	#NULL!	2	1	1	#NULL!	1	2	1	1	2	2	2	2	2	2	2	1	1	1	22	154	54
258	21	1	2	2	2	2	1	1	#NULL!	6	8000	1	1	1	1	1	21	2	1	#NULL!	1	2	2	1	1	1	1	#NULL!	1	1	1	#NULL!	2	1	1	1	2	2	2	2	2	2	2	2	2	2	23	160	56
232	25	2	2	2	5	1	1	1	#NULL!	3	6500	1	1	1	1	1	25	2	1	#NULL!	1	1	#NULL!	1	1	1	1	#NULL!	2	1	1	#NULL!	1	2	2	1	2	2	2	2	2	1	1	1	2	2	24	157	55
114	27	1	2	3	4	2	1	2	3	3	8000	1	1	1	1	1	27	1	2	4	2	2	2	1	1	2	1	#NULL!	2	2	2	2	1	2	1	1	2	2	2	2	2	2	2	2	1	1	28	154	58
278	24	1	1	#NULL!	5	1	1	1	#NULL!	4	1600	2	2	2	1	1	20	1	2	5	1	1	#NULL!	2	2	2	1	#NULL!	1	1	1	#NULL!	1	1	2	1	2	2	2	2	2	2	2	1	2	1	24	166	54
277	24	1	1	#NULL!	5	1	1	1	#NULL!	4	3300	2	2	2	1	1	20	1	2	5	1	2	2	2	2	2	1	#NULL!	1	1	1	#NULL!	1	1	2	1	2	2	2	2	2	2	2	1	2	1	24	166	54
113	27	1	2	3	4	2	1	2	3	3	8000	1	1	1	1	1	27	1	2	4	2	2	2	1	2	2	1	#NULL!	2	2	2	2	1	2	1	1	2	2	2	2	2	2	2	2	1	1	28	154	58
231	25	2	2	2	5	1	1	1	#NULL!	3	6500	1	1	1	1	1	25	2	1	#NULL!	1	1	#NULL!	1	1	1	1	#NULL!	2	1	1	#NULL!	1	2	1	1	2	2	2	2	2	1	1	1	2	2	24	157	55
279	24	1	1	#NULL!	5	1	1	1	#NULL!	4	3200	2	2	2	1	1	20	1	2	5	1	2	2	2	2	2	1	#NULL!	1	1	1	#NULL!	1	1	2	1	2	2	2	2	2	2	2	1	2	1	24	166	54
264	26	1	2	3	4	2	1	2	1	2	8000	1	1	1	1	1	26	2	2	4	2	2	2	1	2	2	1	#NULL!	1	1	1	#NULL!	1	1	2	1	1	1	2	2	2	2	2	2	2	2	25	163	55
227	27	1	1	#NULL!	5	1	1	2	1	3	7500	1	1	1	1	1	27	2	2	8	1	1	#NULL!	1	1	1	1	#NULL!	2	1	1	#NULL!	1	1	1	1	2	2	2	2	1	1	1	2	2	2	24	158	57
252	25	1	2	4	5	1	1	2	4	3	5600	1	1	1	1	1	25	2	1	#NULL!	1	1	#NULL!	1	1	1	1	#NULL!	1	1	1	#NULL!	1	1	1	1	2	2	2	2	2	2	2	2	2	2	23	155	50
176	26	1	2	2	4	2	1	2	2	4	5000	2	4	4	1	2	26	2	2	4	2	1	#NULL!	1	2	2	2	2	1	1	1	#NULL!	1	1	1	1	2	2	2	2	2	2	2	2	2	2	24	160	54
180	26	1	2	2	4	2	1	2	2	4	2600	1	3	3	1	1	20	2	2	2	2	2	1	1	2	1	1	#NULL!	1	2	1	#NULL!	1	1	1	1	2	1	2	2	2	2	2	2	2	2	24	156	54
108	28	1	2	2	4	2	1	2	2	2	8000	1	1	1	1	1	28	1	2	6	2	1	#NULL!	1	2	2	1	#NULL!	1	1	2	2	2	2	1	1	2	2	2	2	2	2	2	2	2	1	25	155	54
168	28	1	2	1	5	2	1	2	1	3	8000	1	1	1	1	1	28	2	2	4	1	1	#NULL!	1	2	2	1	#NULL!	1	1	1	#NULL!	1	2	1	1	2	2	2	2	2	2	2	2	2	2	25	155	58
267	24	1	1	#NULL!	5	2	1	1	#NULL!	4	4500	1	2	2	1	1	19	1	2	2	2	1	#NULL!	2	2	2	1	#NULL!	1	1	1	#NULL!	1	1	1	1	2	2	2	2	2	2	2	2	2	2	22	166	54
105	27	1	2	2	4	2	1	2	2	7	7500	1	1	1	1	1	27	1	2	6	2	1	#NULL!	1	2	2	1	#NULL!	1	1	2	1	2	2	1	1	2	2	2	2	2	2	2	2	2	2	26	162	54
107	28	1	2	2	4	2	1	2	2	2	8000	1	1	1	1	1	28	1	2	6	2	1	#NULL!	1	2	2	1	#NULL!	1	1	2	2	2	2	1	1	2	2	2	2	2	2	2	2	2	1	25	155	54
256	26	1	2	2	3	1	1	2	2	4	10000	1	2	2	1	1	19	2	1	#NULL!	1	1	#NULL!	1	1	1	2	1	1	1	2	2	1	1	1	1	2	2	2	2	2	2	2	2	1	1	22	165	49
158	26	1	2	2	2	2	1	2	2	4	2300	2	2	2	1	1	20	2	2	4	2	2	2	2	2	2	2	2	2	1	2	3	1	2	2	1	2	2	2	2	2	2	2	1	1	1	24	145	46
263	26	1	2	3	4	2	1	2	1	2	8000	1	1	1	1	1	26	2	2	4	2	1	#NULL!	1	2	2	1	#NULL!	1	1	1	#NULL!	1	1	1	1	1	1	2	2	2	2	2	2	2	2	25	163	55
127	37	2	2	1	3	1	1	2	1	5	11000	2	3	3	1	2	25	1	1	#NULL!	1	1	#NULL!	1	1	1	2	2	2	1	1	#NULL!	1	1	1	2	1	2	2	2	2	2	2	2	2	2	28	158	60
157	26	1	2	2	2	2	1	2	2	4	1800	2	2	2	1	1	20	2	2	4	2	1	#NULL!	2	2	2	2	2	2	1	2	3	1	2	1	1	2	2	2	2	2	2	2	1	1	1	24	145	46
251	25	1	2	4	5	1	1	2	4	3	5600	1	1	1	1	1	25	2	1	#NULL!	1	1	#NULL!	1	1	1	1	#NULL!	1	1	1	#NULL!	1	1	1	1	2	2	2	2	2	2	2	2	2	2	23	155	50
260	25	2	2	2	4	2	1	2	3	6	10000	1	1	1	1	1	25	2	1	#NULL!	1	1	#NULL!	1	1	1	1	#NULL!	1	1	1	#NULL!	1	1	1	1	2	2	2	2	2	2	2	2	2	2	22	163	59
167	28	1	2	1	5	2	1	2	1	3	8000	1	1	1	1	1	28	2	2	4	1	1	#NULL!	1	2	1	1	#NULL!	2	1	1	#NULL!	1	2	1	1	2	2	2	2	2	2	2	2	2	2	25	155	58
259	25	2	2	2	4	2	1	2	3	2	10000	1	1	1	1	1	25	2	1	#NULL!	1	2	2	1	1	1	1	#NULL!	1	1	1	#NULL!	1	1	1	1	2	2	2	2	2	2	2	2	2	2	23	163	59
255	26	1	2	2	3	1	1	2	2	4	10000	1	2	2	1	1	19	2	1	#NULL!	1	1	#NULL!	1	1	1	2	1	1	1	2	2	1	1	1	1	2	2	2	2	2	2	2	2	1	1	23	165	49
179	26	1	2	2	4	2	1	2	2	4	2600	1	3	3	1	1	20	2	2	2	2	1	#NULL!	1	2	1	1	#NULL!	1	2	1	#NULL!	1	1	1	1	2	1	2	2	2	2	2	2	2	2	24	156	54
175	26	1	2	2	4	2	1	2	2	4	5000	2	4	3	2	2	26	2	1	#NULL!	1	1	#NULL!	1	1	1	1	#NULL!	1	1	1	#NULL!	1	1	1	1	2	2	2	2	2	2	2	2	2	2	24	160	54
106	27	1	2	2	4	2	1	2	2	5	7500	1	1	1	1	1	27	1	2	6	2	1	#NULL!	1	1	2	1	#NULL!	1	1	2	1	2	2	1	1	2	2	2	2	2	2	2	2	2	2	26	162	54
128	37	2	2	1	3	1	1	2	1	5	11000	2	3	3	1	2	25	1	1	#NULL!	1	1	#NULL!	1	1	1	2	2	2	1	1	#NULL!	1	1	1	2	1	2	2	2	2	2	2	2	2	2	28	158	60
228	27	1	1	#NULL!	5	1	1	2	1	3	7500	1	1	1	1	1	27	2	2	8	1	1	#NULL!	1	1	2	1	#NULL!	2	1	1	#NULL!	1	1	1	1	2	2	2	2	1	1	1	2	2	2	24	158	57
268	24	1	1	#NULL!	5	2	1	1	#NULL!	4	2000	1	2	2	1	1	19	1	2	2	2	1	#NULL!	2	2	2	1	#NULL!	1	1	1	#NULL!	1	1	1	1	2	2	2	2	2	2	2	2	2	2	25	166	54
153	28	1	2	2	5	2	1	2	1	2	5000	1	1	1	1	1	28	2	2	5	2	2	2	2	2	2	2	2	2	1	1	#NULL!	1	1	1	1	1	2	2	2	2	2	2	2	2	2	25	159	55
214	22	2	2	3	5	2	1	2	2	3	8500	1	1	1	1	1	22	2	2	5	2	1	#NULL!	2	2	2	1	#NULL!	2	1	2	2	1	1	1	1	2	2	2	2	2	2	2	2	2	2	26	156	54
170	28	1	2	2	3	1	1	2	1	5	7500	1	3	3	1	1	20	2	2	3	2	1	#NULL!	1	2	1	1	#NULL!	1	1	1	#NULL!	1	2	1	2	2	2	2	2	2	2	2	2	2	1	26	157	52
211	20	1	2	2	2	2	1	2	1	5	9000	1	2	2	1	1	17	2	2	5	2	1	#NULL!	2	1	2	2	1	2	2	2	2	1	1	1	1	2	2	2	2	2	2	2	2	2	2	26	154	56
162	28	2	2	1	5	2	1	2	1	2	8000	1	1	1	1	1	28	2	1	#NULL!	1	1	#NULL!	1	1	1	1	#NULL!	2	1	2	4	1	2	2	1	2	2	2	2	2	2	2	2	2	1	26	162	66
125	18	1	1	#NULL!	2	1	4	2	1	7	10000	2	1	1	1	1	18	1	1	#NULL!	1	1	#NULL!	1	1	1	1	#NULL!	2	1	1	#NULL!	1	1	1	1	2	2	2	2	2	2	2	2	1	1	25	154	45
150	24	1	1	#NULL!	4	1	1	2	4	4	9000	1	1	1	1	1	24	2	2	5	2	1	#NULL!	2	2	2	2	2	1	1	2	2	2	1	1	1	2	2	2	2	2	2	2	1	1	2	27	158	52
154	28	1	2	2	5	2	1	2	1	2	5000	1	1	1	1	1	28	2	2	5	2	2	2	2	2	2	2	2	2	1	1	#NULL!	1	1	1	1	1	2	2	2	2	2	2	2	2	2	25	159	55
212	20	1	2	2	2	2	1	2	1	4	9000	1	2	2	1	1	17	2	2	5	2	2	2	2	1	2	2	1	2	2	2	2	1	1	1	1	2	2	2	2	2	2	2	2	2	2	26	154	56
270	24	1	1	#NULL!	3	2	1	2	2	2	5500	1	1	1	1	1	24	2	2	5	2	2	2	1	2	2	1	#NULL!	1	1	1	#NULL!	1	1	1	1	2	2	2	2	2	2	2	2	2	1	25	159	54
169	28	1	2	2	3	1	1	2	1	5	7500	1	3	3	1	1	20	2	2	4	1	2	1	1	2	1	1	#NULL!	1	1	1	#NULL!	1	2	1	2	2	2	2	2	2	2	2	2	2	1	26	157	52
240	21	1	2	1	3	1	1	1	#NULL!	3	11000	1	1	1	1	1	21	2	1	#NULL!	1	2	1	1	1	1	1	#NULL!	1	1	1	#NULL!	1	1	1	1	1	1	2	2	2	2	2	2	2	2	25	160	60
239	21	1	2	1	3	1	1	1	#NULL!	3	11000	1	1	1	1	1	21	2	1	#NULL!	1	2	1	1	1	1	1	#NULL!	2	1	1	#NULL!	1	1	1	1	1	1	2	2	2	2	2	2	2	2	25	160	60
117	35	1	2	3	2	2	1	2	3	4	20000	1	3	3	1	1	22	2	2	7	2	2	2	2	1	2	1	#NULL!	2	1	1	#NULL!	1	2	1	2	2	2	2	2	2	2	2	2	2	1	25	165	56
161	28	2	2	1	5	2	1	2	1	2	8000	1	1	1	1	1	28	2	1	#NULL!	1	2	1	1	1	1	1	#NULL!	1	1	2	4	1	2	1	1	2	2	2	2	2	2	2	2	2	1	26	162	66
126	18	1	1	#NULL!	2	1	4	2	1	7	10000	2	1	1	1	1	18	1	1	#NULL!	1	2	1	1	1	1	1	#NULL!	2	1	1	#NULL!	1	1	1	1	2	2	2	2	2	2	2	2	1	1	25	154	45
269	24	1	1	#NULL!	3	2	1	2	2	2	5500	1	1	1	1	1	24	2	2	5	2	2	2	1	2	2	1	#NULL!	1	1	1	#NULL!	1	1	1	1	2	2	2	2	2	2	2	2	2	1	25	159	54
149	24	1	1	#NULL!	4	1	1	2	4	4	9000	1	1	1	1	1	24	2	2	5	2	2	2	2	2	2	2	2	1	2	2	2	2	1	1	1	2	2	2	2	2	2	2	1	1	2	27	158	52
118	35	1	2	3	1	2	1	2	3	4	20000	1	3	3	1	1	22	2	2	7	2	2	2	2	2	2	1	#NULL!	2	1	1	#NULL!	1	2	1	2	2	2	2	2	2	2	2	2	2	1	25	165	56
213	22	2	2	3	5	2	1	2	2	3	8500	1	1	1	1	1	22	2	1	#NULL!	1	2	1	1	1	1	1	#NULL!	2	1	2	2	1	1	1	1	2	2	2	2	2	2	2	2	2	2	26	156	54
210	20	1	2	2	5	2	1	1	#NULL!	4	10000	1	2	2	1	1	17	1	2	6	2	2	2	1	1	2	2	3	2	2	1	#NULL!	2	1	1	1	1	2	2	2	2	2	2	2	2	2	24	156	57
102	20	1	1	#NULL!	5	2	1	1	#NULL!	4	10000	1	1	1	1	1	20	2	2	6	2	1	#NULL!	2	2	2	1	#NULL!	1	1	2	1	2	1	1	1	2	2	2	2	2	2	1	1	1	1	25	158	64
155	28	1	1	#NULL!	5	1	1	2	1	5	4500	2	3	3	1	1	28	2	2	3	1	2	2	2	2	2	2	3	2	2	2	3	2	2	1	1	2	2	2	2	2	2	2	2	2	1	25	157	63
215	24	1	2	4	5	2	1	1	#NULL!	6	7000	1	2	2	1	1	18	2	2	5	1	2	2	2	2	2	2	1	2	2	1	#NULL!	1	1	1	1	2	2	2	2	2	2	2	2	2	2	27	155	56
220	24	1	1	#NULL!	5	2	2	1	#NULL!	4	9000	1	2	2	1	1	19	2	2	4	1	2	1	2	2	2	2	1	2	2	1	#NULL!	1	1	1	1	2	2	2	2	2	2	2	2	2	1	25	158	54
304	23	1	2	4	5	1	1	2	4	2	10000	1	1	1	1	1	23	2	1	#NULL!	1	2	1	1	1	1	1	#NULL!	1	2	2	1	2	1	1	1	2	2	2	2	2	2	2	2	2	2	26	168	60
137	22	3	2	4	2	2	1	2	4	3	8000	1	1	1	1	1	22	2	1	#NULL!	1	2	1	1	1	1	1	#NULL!	2	2	2	1	2	1	1	2	2	2	2	2	2	2	2	2	2	2	25	164	50
306	23	1	2	4	2	2	1	2	4	2	10000	1	1	1	1	1	23	2	1	#NULL!	1	2	1	1	1	1	1	#NULL!	1	2	2	1	2	1	1	1	2	2	2	2	2	2	2	2	2	2	26	168	60
156	28	1	1	#NULL!	5	1	1	2	1	5	4500	2	3	3	1	1	28	2	2	3	1	2	2	2	2	2	2	3	2	1	2	3	2	2	1	1	2	2	2	2	2	2	2	2	2	1	25	157	63
216	24	1	2	4	5	2	1	1	#NULL!	4	7000	1	2	2	1	1	18	2	1	#NULL!	1	2	1	1	1	1	2	2	2	2	1	#NULL!	1	1	1	1	2	2	2	2	2	2	2	2	2	2	27	155	56
143	23	1	2	3	4	2	1	2	3	4	18000	1	2	2	1	1	19	2	2	4	1	2	1	2	2	2	2	3	2	1	2	4	2	1	1	1	2	2	2	2	2	2	2	2	2	1	25	160	52
138	22	3	2	4	2	2	1	2	4	3	8000	1	1	1	1	1	22	2	2	7	1	2	2	2	2	2	1	#NULL!	2	2	2	1	2	1	1	2	2	2	2	2	2	2	2	2	2	2	25	164	50
237	23	1	1	#NULL!	5	1	1	2	4	3	9000	1	1	1	1	1	23	2	1	#NULL!	1	2	1	1	1	1	1	#NULL!	2	2	1	#NULL!	1	1	1	1	2	2	1	2	2	2	2	1	2	2	28	168	64
163	28	2	2	2	5	2	1	2	1	3	9000	1	1	1	1	1	28	2	1	#NULL!	1	2	1	1	1	1	1	#NULL!	2	1	1	#NULL!	1	1	1	2	2	2	2	2	2	2	2	1	1	2	27	165	60
164	28	2	2	2	5	2	1	2	1	3	9000	1	1	1	1	1	28	2	1	#NULL!	1	2	1	1	1	1	1	#NULL!	2	1	1	#NULL!	1	1	1	2	2	2	2	2	2	2	2	1	1	2	27	165	60
238	23	1	1	#NULL!	5	1	1	2	4	3	9000	1	1	1	1	1	23	2	1	#NULL!	1	2	1	1	1	1	1	#NULL!	2	2	1	#NULL!	1	1	1	1	2	2	1	2	2	2	2	1	2	2	28	168	64
222	24	1	1	#NULL!	5	2	2	1	#NULL!	4	9000	1	2	2	1	1	19	2	2	4	1	2	2	2	1	2	1	#NULL!	2	2	1	#NULL!	1	1	1	1	2	2	2	2	2	2	2	2	2	1	25	158	54
305	23	1	2	4	1	1	1	2	4	6	10000	1	1	1	1	1	23	2	1	#NULL!	1	2	1	1	2	1	1	#NULL!	1	2	2	1	2	1	1	1	2	2	2	2	2	2	2	2	2	2	26	168	60
33	17	1	1	#NULL!	5	1	1	2	1	3	6000	1	2	1	1	1	26	2	2	2	1	1	#NULL!	2	2	1	1	#NULL!	1	2	2	1	2	1	2	2	2	2	1	1	1	1	2	2	2	2	22	164	51
209	20	1	2	2	5	2	1	1	#NULL!	4	10000	1	2	2	1	1	17	1	2	6	2	2	2	1	1	2	2	3	1	2	1	#NULL!	2	1	1	1	1	2	2	2	2	2	2	2	2	2	24	156	57
101	20	1	1	#NULL!	5	2	1	1	#NULL!	4	10000	1	1	1	1	1	20	2	2	6	2	1	#NULL!	2	2	2	1	#NULL!	1	1	2	1	2	1	1	1	2	2	2	2	2	2	1	1	1	1	25	158	64
144	23	1	2	3	4	2	1	2	3	4	18000	1	2	2	1	1	19	2	2	4	1	2	1	2	2	2	2	3	2	1	2	4	2	1	1	1	2	2	2	2	2	2	2	2	2	1	25	160	52
302	22	2	2	1	5	1	1	1	#NULL!	6	5500	2	2	2	1	1	18	2	1	#NULL!	1	2	1	1	2	1	1	#NULL!	1	3	1	#NULL!	2	1	1	1	2	2	2	2	2	2	2	2	2	2	25	148	46
159	42	1	2	2	2	1	1	1	#NULL!	5	5000	2	2	1	2	1	18	2	2	4	2	2	2	2	2	2	2	2	2	1	1	#NULL!	1	1	1	1	2	2	2	2	2	2	2	1	1	2	27	170	68
178	25	1	2	4	4	2	1	2	2	4	26000	2	3	3	1	1	18	2	2	4	1	2	2	1	2	2	1	#NULL!	1	2	1	#NULL!	1	1	1	1	2	2	2	2	2	1	1	1	2	2	24	154	54
183	22	1	2	1	3	1	1	1	#NULL!	2	7500	1	1	1	1	1	22	2	2	4	1	2	2	1	2	2	2	1	1	1	1	#NULL!	1	1	1	1	1	1	2	2	2	2	2	2	2	2	27	157	54
140	35	1	2	4	1	2	1	2	3	5	15000	1	3	2	2	2	16	2	2	5	2	2	2	2	2	2	2	2	2	2	1	#NULL!	1	2	1	1	2	1	2	1	1	2	2	2	2	2	25	156	54
186	22	1	2	2	3	2	1	2	2	3	1700	1	1	1	1	1	22	2	2	8	1	2	2	1	2	2	1	#NULL!	1	2	1	#NULL!	2	1	1	1	1	2	2	2	2	2	2	2	2	2	24	148	66
134	23	1	2	1	2	1	1	2	1	4	6000	1	2	2	1	1	18	2	2	4	2	2	2	2	2	2	1	#NULL!	2	1	2	2	2	1	1	1	2	2	2	2	2	2	2	2	1	2	25	148	46
148	23	1	2	2	4	1	1	2	2	7	15000	2	1	1	1	1	23	1	1	#NULL!	1	2	1	1	2	1	1	#NULL!	2	1	2	1	2	1	1	1	2	2	2	2	2	2	2	1	2	2	26	160	56
121	39	1	1	#NULL!	5	1	1	1	#NULL!	10	5000	2	5	4	2	2	19	1	1	#NULL!	1	2	1	1	2	1	2	2	1	1	1	#NULL!	1	1	1	2	2	1	1	2	1	1	2	1	1	1	26	159	52
122	39	1	1	#NULL!	5	1	1	1	#NULL!	10	5000	2	5	5	1	2	19	1	1	#NULL!	1	2	1	1	2	1	2	2	2	1	1	#NULL!	1	1	1	2	2	1	1	2	1	1	2	1	1	1	26	159	52
221	21	1	2	1	3	1	1	2	2	3	6500	1	1	1	1	1	21	2	2	4	2	2	2	2	1	1	1	#NULL!	2	1	1	#NULL!	1	1	1	1	2	2	2	2	2	2	2	2	2	2	23	148	46
184	22	1	2	1	3	1	1	1	#NULL!	2	7500	1	1	1	1	1	22	2	2	4	1	2	2	1	2	2	2	1	1	1	1	#NULL!	1	1	1	1	1	1	2	2	2	2	2	2	2	2	27	157	54
152	35	1	1	#NULL!	5	1	1	1	#NULL!	5	4500	2	2	2	1	1	20	2	2	3	2	2	2	2	2	2	1	#NULL!	2	1	1	#NULL!	1	2	1	1	2	2	2	2	2	2	2	1	1	1	26	148	48
147	23	1	2	2	4	1	1	2	2	7	15000	2	1	1	1	1	23	1	1	#NULL!	1	2	1	1	2	1	1	#NULL!	2	1	2	1	2	1	1	1	2	2	2	2	2	2	2	1	2	2	26	160	56
242	23	1	2	2	3	1	1	1	#NULL!	4	11000	2	2	2	1	1	19	2	2	4	1	2	1	1	2	2	1	#NULL!	1	1	1	#NULL!	1	1	1	1	2	2	2	2	2	1	1	1	2	2	25	167	61
151	35	1	1	#NULL!	5	1	1	1	#NULL!	5	4500	2	2	2	1	1	20	2	2	3	2	2	2	2	2	2	1	#NULL!	2	1	1	#NULL!	1	2	1	1	2	2	2	2	2	2	2	1	1	1	26	148	48
301	22	2	2	1	5	1	1	1	#NULL!	4	5500	2	2	2	1	1	18	2	1	#NULL!	1	2	1	1	2	1	1	#NULL!	1	3	1	#NULL!	2	1	1	1	2	2	2	2	2	2	2	2	2	2	25	146	46
241	23	1	2	2	3	1	1	1	#NULL!	4	11000	2	2	2	1	1	19	2	2	4	1	2	1	1	2	2	1	#NULL!	1	1	1	#NULL!	1	1	1	1	2	2	2	2	2	1	1	1	2	2	25	167	61
303	22	2	2	1	5	1	1	1	#NULL!	4	5500	2	2	2	1	1	18	2	1	#NULL!	1	2	1	1	2	1	1	#NULL!	1	3	1	#NULL!	2	1	1	1	2	2	2	2	2	2	2	2	2	2	25	147	46
139	35	1	2	4	2	2	1	2	3	5	15000	1	3	2	2	2	17	2	2	5	2	2	2	2	2	2	2	2	2	2	1	#NULL!	1	2	1	1	2	1	2	1	1	2	2	2	2	2	25	156	54
185	22	1	2	2	3	2	1	2	2	3	2400	1	1	1	1	1	22	2	2	8	1	2	2	1	2	2	1	#NULL!	1	2	1	#NULL!	2	1	1	1	1	2	2	2	2	2	2	2	2	2	24	149	66
177	25	1	2	4	4	2	1	2	2	4	26000	2	3	3	1	1	18	2	2	4	1	2	2	1	2	2	1	#NULL!	1	2	1	#NULL!	1	1	1	1	2	2	2	2	2	1	1	1	2	2	24	154	54
160	42	1	2	2	2	1	1	1	#NULL!	5	5000	2	2	1	2	1	18	2	1	#NULL!	1	2	1	1	2	1	2	2	2	1	1	#NULL!	1	1	1	1	2	2	2	2	2	2	2	1	1	2	27	170	68
219	21	1	2	1	3	1	1	2	2	3	6500	1	1	1	1	1	21	2	2	4	2	2	2	2	2	2	1	#NULL!	2	1	1	#NULL!	1	1	1	1	2	2	2	2	2	2	2	2	2	2	23	148	46
133	23	1	2	1	2	1	1	2	1	4	6000	1	2	2	1	1	17	2	2	4	2	2	2	2	2	2	1	#NULL!	2	1	2	2	2	1	1	1	2	2	2	2	2	2	2	2	1	2	25	148	46
261	26	1	2	2	5	2	2	2	2	2	7000	2	1	1	1	1	26	2	1	#NULL!	1	2	1	1	2	1	1	#NULL!	1	1	1	#NULL!	1	1	1	1	1	2	2	2	2	2	2	2	2	2	24	159	60
223	25	1	2	2	5	2	1	2	1	6	6000	2	5	5	1	1	21	2	2	3	1	2	1	1	1	2	2	1	2	1	1	#NULL!	1	1	1	1	2	2	2	2	2	2	2	2	2	2	24	153	54
224	25	1	2	2	5	2	1	2	1	4	6000	2	5	5	1	1	21	2	2	3	1	2	1	1	1	2	2	1	2	1	1	#NULL!	1	1	2	1	2	2	2	2	2	2	2	2	2	2	24	153	54
262	26	1	2	2	5	2	2	2	2	2	7000	2	1	1	1	1	26	2	2	5	2	1	#NULL!	1	2	2	1	#NULL!	1	1	1	#NULL!	1	1	1	1	1	2	2	2	2	2	2	2	2	2	24	159	60
188	23	1	2	2	3	2	1	2	1	3	3000	1	4	4	1	1	23	2	1	#NULL!	1	2	2	2	2	2	2	2	1	1	1	#NULL!	1	1	1	1	1	2	2	2	2	2	2	2	2	2	25	166	56
132	27	1	2	2	4	1	1	2	3	3	4500	1	4	4	1	1	27	1	2	4	2	2	2	2	2	2	2	2	2	2	2	2	2	1	1	1	2	2	2	2	2	2	2	2	1	1	27	149	45
253	25	1	2	2	2	1	1	2	2	3	7000	1	4	4	1	1	25	2	2	7	1	2	1	1	2	1	2	2	1	1	1	#NULL!	1	1	1	1	1	2	2	2	2	2	2	2	2	2	23	160	52
254	25	1	2	2	2	1	1	2	2	3	7000	1	4	4	1	1	25	2	2	6	1	2	1	1	2	1	2	2	1	1	1	#NULL!	1	1	1	1	1	2	2	2	2	2	2	2	2	2	23	160	52
187	23	1	2	2	3	2	1	2	1	3	3000	1	4	4	1	1	23	2	2	3	1	2	2	2	2	1	2	2	1	1	1	#NULL!	1	1	1	1	1	2	2	2	2	2	2	2	2	2	25	166	56
201	21	1	2	2	5	2	1	2	2	3	5000	1	4	4	1	1	21	2	2	7	1	2	2	2	2	2	2	3	1	3	2	2	1	1	1	1	1	1	2	2	2	2	2	2	2	2	24	163	58
250	21	1	2	4	5	2	1	2	4	3	6500	1	4	4	1	1	21	2	2	4	1	2	2	2	2	2	1	#NULL!	1	1	1	#NULL!	1	1	1	1	2	2	2	2	2	2	2	2	2	2	23	148	48
207	20	2	2	1	5	2	1	2	2	3	4500	1	4	4	1	1	20	2	2	5	2	2	1	2	1	2	2	3	2	2	1	#NULL!	1	1	1	1	2	1	2	1	1	1	2	2	2	2	24	156	56
115	37	1	2	1	4	2	1	2	1	6	5000	1	4	3	2	2	19	1	2	4	2	2	2	2	2	2	1	#NULL!	2	1	2	2	1	2	1	1	2	2	2	2	2	2	2	2	2	1	24	156	68
249	21	1	2	4	5	2	1	2	4	6	6500	1	4	4	1	1	21	2	2	4	1	2	2	2	2	2	1	#NULL!	1	1	1	#NULL!	1	1	1	1	2	2	2	2	2	2	2	2	2	2	24	148	48
202	21	1	2	2	5	2	1	2	2	3	5000	1	4	4	1	1	21	2	2	7	1	2	2	2	2	2	2	3	1	3	2	2	1	1	2	1	1	1	2	2	2	2	2	2	2	2	24	163	58
131	27	1	2	2	4	1	1	2	3	3	4500	1	4	4	1	1	27	1	2	3	2	2	2	2	2	2	2	2	2	2	2	2	2	1	1	1	2	2	2	2	2	2	2	2	1	1	27	149	45
208	20	2	2	1	5	2	1	2	2	3	1500	1	4	4	1	1	20	2	2	5	2	2	1	2	1	2	2	3	2	2	1	#NULL!	1	1	2	1	2	1	2	1	1	1	2	2	2	2	24	156	56
142	26	1	1	#NULL!	5	2	1	2	1	2	10000	1	4	4	1	1	26	2	2	4	2	2	2	2	2	2	1	#NULL!	2	1	2	1	2	1	1	1	2	2	2	2	2	2	2	2	2	2	25	152	50
141	26	1	1	#NULL!	5	2	1	2	1	7	10000	1	4	4	1	1	26	2	1	#NULL!	1	2	1	1	2	1	1	#NULL!	2	1	2	1	2	1	1	1	2	2	2	2	2	2	2	2	2	2	25	152	50
116	37	1	2	1	4	2	1	2	1	6	5000	1	5	5	2	2	19	1	2	4	2	2	2	1	2	2	1	#NULL!	2	1	2	2	1	2	1	1	2	2	2	2	2	2	2	2	2	1	24	156	68
245	24	1	2	4	5	2	1	2	4	3	7000	1	1	1	1	1	24	2	2	3	1	2	2	2	1	2	1	#NULL!	1	1	1	#NULL!	1	1	1	2	2	2	1	2	2	2	2	2	2	2	24	158	49
243	23	1	2	4	5	2	1	2	4	3	6000	1	1	1	1	1	23	2	2	5	1	2	2	2	2	2	1	#NULL!	1	1	2	2	2	1	1	2	1	2	2	2	1	1	1	2	1	2	24	148	48
244	23	1	2	4	5	2	1	2	4	3	6000	1	1	1	1	1	23	2	2	5	1	2	2	2	1	2	1	#NULL!	1	1	2	2	2	1	2	2	1	2	2	2	1	1	1	2	1	2	24	148	48
246	24	1	2	4	5	2	1	2	4	3	7000	1	1	1	1	1	24	2	2	3	1	2	2	2	1	2	1	#NULL!	1	1	1	#NULL!	1	1	1	2	2	2	1	2	2	2	2	2	2	2	24	158	49
290	29	1	2	1	4	2	1	2	2	3	5000	1	1	1	1	1	29	2	2	4	1	2	1	1	2	2	1	#NULL!	1	1	1	#NULL!	1	1	1	1	2	2	2	2	2	2	2	2	2	2	24	155	55
291	29	1	2	1	4	2	1	2	2	3	5000	1	1	1	1	1	29	2	2	4	1	2	1	1	2	2	1	#NULL!	1	1	1	#NULL!	1	1	1	1	2	2	2	2	2	2	2	2	2	2	24	155	55
289	29	1	2	1	4	2	1	2	2	3	5000	1	1	1	1	1	29	2	2	4	1	2	1	1	2	1	1	#NULL!	1	1	1	#NULL!	1	1	1	1	2	2	2	2	2	2	2	2	2	2	24	155	55
235	24	1	2	1	5	1	1	2	1	3	7500	2	1	1	1	1	24	1	1	#NULL!	1	2	1	1	2	1	1	#NULL!	2	1	1	#NULL!	1	1	1	1	2	2	2	2	2	2	2	2	2	2	25	159	55
203	20	1	2	1	5	2	1	2	2	3	5000	1	1	1	1	1	20	2	2	7	2	2	2	2	2	2	2	3	1	3	1	#NULL!	1	1	1	1	2	2	2	2	2	2	2	2	1	1	22	157	53
247	23	2	2	2	3	1	1	2	1	3	6000	1	1	1	1	1	23	2	2	5	2	2	2	2	1	2	1	#NULL!	1	1	1	#NULL!	1	1	2	1	2	2	2	2	2	2	2	1	1	1	25	160	53
204	20	1	2	1	5	2	1	2	2	3	5000	1	1	1	1	1	20	2	2	7	2	2	2	2	2	2	2	3	2	3	1	#NULL!	1	1	1	1	2	2	2	2	2	2	2	2	1	1	22	157	53
236	24	1	2	1	5	1	1	2	1	3	7500	2	1	1	1	1	24	1	1	#NULL!	1	2	1	1	2	1	1	#NULL!	2	1	1	#NULL!	1	1	1	1	2	2	2	2	2	2	2	2	2	2	25	159	55
206	20	2	2	1	5	2	1	2	1	3	5000	1	1	1	1	1	20	2	2	4	1	1	#NULL!	1	1	2	2	3	2	3	1	#NULL!	1	1	1	1	2	2	2	2	2	2	2	2	2	2	25	165	54
248	23	2	2	2	3	1	1	2	1	3	6000	1	1	1	1	1	23	2	2	5	2	2	2	2	2	2	1	#NULL!	1	1	1	#NULL!	1	1	2	1	2	2	2	2	2	2	2	1	1	1	25	160	53
196	23	1	1	#NULL!	5	2	1	2	1	3	4500	1	1	1	1	1	23	2	2	4	2	2	1	1	2	2	2	1	1	1	1	#NULL!	1	1	1	1	2	2	2	2	1	1	1	2	2	2	22	155	53
190	22	1	2	3	2	2	1	2	2	3	2300	1	1	1	1	1	22	2	1	#NULL!	1	2	1	1	2	1	1	#NULL!	1	3	1	#NULL!	1	2	1	1	2	2	2	2	2	2	2	1	1	2	24	154	54
205	20	2	2	1	5	2	1	2	1	3	5000	1	1	1	1	1	20	2	1	#NULL!	1	2	1	1	2	1	2	3	2	3	1	#NULL!	1	1	1	1	2	2	2	2	2	2	2	2	2	2	25	165	54
189	22	1	2	3	1	2	1	2	2	3	1400	1	5	5	1	1	22	2	2	2	1	2	1	1	2	2	1	#NULL!	1	3	1	#NULL!	1	2	1	1	2	2	2	2	2	2	2	1	1	2	24	154	54
195	23	1	1	#NULL!	5	2	1	2	1	3	4500	1	5	5	1	1	23	2	1	#NULL!	1	2	1	1	2	2	2	1	1	1	1	#NULL!	1	1	1	1	2	2	2	2	1	1	1	2	2	2	22	155	53
191	23	1	2	1	3	1	1	2	1	3	5000	2	5	5	1	1	23	2	1	#NULL!	1	2	1	1	2	2	1	#NULL!	1	2	1	#NULL!	1	1	1	2	2	2	2	2	2	2	2	1	1	2	25	156	57
136	43	1	1	#NULL!	5	1	1	2	1	8	3000	1	5	5	1	1	26	2	2	5	2	2	2	2	2	2	1	#NULL!	2	2	2	1	2	2	1	1	2	2	2	2	2	2	1	1	2	2	24	170	56
234	27	1	2	1	5	1	1	1	#NULL!	3	9000	1	1	1	1	1	27	2	1	#NULL!	1	2	1	1	2	2	1	#NULL!	2	1	1	#NULL!	1	1	1	1	2	2	2	2	2	2	2	2	2	1	22	155	53
146	25	2	2	2	2	2	1	2	3	2	8000	2	1	1	1	1	25	2	2	4	2	2	2	2	2	2	2	2	1	1	1	#NULL!	2	1	1	1	2	2	2	2	2	2	2	2	1	1	27	163	65
233	27	1	2	1	5	1	1	1	#NULL!	3	9000	1	1	1	1	1	27	2	1	#NULL!	1	2	1	1	2	2	1	#NULL!	2	1	1	#NULL!	1	1	1	1	2	2	2	2	2	2	2	2	2	1	22	155	53
135	43	1	1	#NULL!	5	1	1	2	1	8	3000	1	5	5	1	1	26	2	2	5	2	2	2	2	2	2	1	#NULL!	2	2	2	1	2	2	1	1	2	2	2	2	2	2	1	1	2	2	24	170	56
145	25	2	2	2	2	2	1	2	3	2	8000	2	1	1	1	1	25	2	2	4	2	2	2	2	2	2	2	2	1	1	1	#NULL!	2	1	1	1	2	2	2	2	2	2	2	2	1	1	27	163	65
192	23	1	2	1	3	1	1	2	1	3	5000	2	1	1	1	1	23	2	1	#NULL!	1	2	1	1	2	2	1	#NULL!	1	2	1	#NULL!	1	1	2	2	2	2	2	2	2	2	2	1	1	2	25	156	57
198	20	1	2	1	5	2	1	2	2	3	6500	1	1	1	1	1	20	2	2	7	1	2	2	2	2	2	1	#NULL!	1	3	2	2	1	1	2	1	2	2	2	2	2	2	1	1	2	1	24	163	56
197	20	1	2	1	5	2	1	2	2	3	6500	1	1	1	1	1	20	2	2	7	1	2	2	2	2	2	1	#NULL!	1	3	2	2	1	1	2	1	2	2	2	2	2	2	1	1	2	1	22	163	56
123	45	1	2	1	4	2	3	2	1	5	4600	1	3	3	1	1	30	2	1	#NULL!	1	2	1	1	2	2	1	#NULL!	2	1	2	1	2	1	1	1	2	2	2	2	2	2	2	1	1	2	27	172	62
124	45	1	2	1	4	2	3	2	1	5	4600	1	3	3	1	1	30	2	1	#NULL!	1	2	1	1	2	2	1	#NULL!	2	1	2	1	2	1	1	1	2	2	2	2	2	2	2	1	1	2	27	172	62
194	20	1	2	1	3	1	1	1	#NULL!	4	5600	1	2	2	1	1	17	2	1	#NULL!	1	2	1	1	2	2	1	#NULL!	2	2	1	#NULL!	2	1	1	1	2	2	2	2	2	2	1	1	1	2	24	154	50
193	20	1	2	1	3	1	1	1	#NULL!	4	5600	1	2	2	1	1	17	2	1	#NULL!	1	2	1	1	2	2	1	#NULL!	1	2	1	#NULL!	2	1	1	1	2	2	2	2	2	2	1	1	1	2	24	154	50
271	35	2	1	#NULL!	2	2	1	2	1	4	1900	2	2	2	1	1	28	2	2	4	1	2	2	1	2	2	1	#NULL!	1	1	1	#NULL!	1	1	2	1	1	2	2	2	2	2	2	2	2	2	24	156	45
272	35	2	1	#NULL!	2	2	1	2	1	4	3500	2	2	2	1	1	28	2	2	4	1	2	2	1	2	2	1	#NULL!	1	1	1	#NULL!	1	1	2	1	1	2	2	2	2	2	2	2	2	2	24	156	45
129	24	2	2	2	4	2	1	2	1	2	12000	1	2	2	1	1	20	2	1	#NULL!	1	2	1	1	2	2	1	#NULL!	1	1	2	2	1	2	1	2	2	2	2	2	2	2	2	2	2	1	24	155	54
119	20	2	2	1	2	1	4	2	4	4	1500	1	1	1	1	1	20	1	2	4	2	2	2	2	2	2	1	#NULL!	2	1	2	1	1	1	1	1	2	2	2	2	2	2	1	2	2	2	23	155	46
130	24	2	2	2	2	2	1	2	1	2	12000	1	2	2	1	1	20	2	1	#NULL!	1	2	1	1	2	2	1	#NULL!	1	1	2	2	1	2	1	2	2	2	2	2	2	2	2	2	2	1	24	155	54
120	20	2	2	1	2	1	4	2	4	4	1500	1	1	1	1	1	20	1	1	#NULL!	1	2	1	1	2	2	1	#NULL!	2	2	2	1	1	1	1	1	2	2	2	2	2	2	1	2	2	2	23	155	46
[truncated: 18 more columns]
